# Supplementary material for: Non-integumentary melanosomes can bias reconstructions of the colours of fossil vertebrates
Source: Nat Commun. 2018 Jul 23;9:2878. doi: 10.1038/s41467-018-05148-x (PMC6056411; doi:10.1038/s41467-018-05148-x)
Supplement: Supplementary file 2 — Supplementary Data 1 [file 41467_2018_5148_MOESM2_ESM.xlsx]

## Sheet: Sheet1
Collection	Specimen	non-integumentary melanosomes
IPS	16467	y
IPS	16468	y
IPS	16469	y
IPS	16470	y
IPS	16471	y
IPS	16492	y
SNF	A317	y
SNF	A324	y
MCS	601b	n
MCS	602b	-
MCS	603b	y
MCS	604b	n
MCS	605b	y
MCS	606b	y
MCS	607b	y
MCS	608b	y
MCS	609b	y
MCS	610b	-
MCS	611b	n
MCS	612b	-
MCS	613b	n
MCS	614b	-
MGB	20789	y
MGB	27131/27120	y
MGB	30173	y
MGB	33176	y
MGB	33177	y
MGB	26217	y
MGB	31515	y
MGB	9649	y
MNCN	63842	y
MNCN	63819	y
MNCN	66507	y
MNCN	63788	y
MNCN	63838	y
MNCN	63787	y
MNCN	63776	y
MNCN	63823	y
MNCN	63794	-
MNCN	63800	y
MNCN	63807	y
MNCN	66506	y
MNCN	63840	y
MNCN	63803	y
MNCN	63805	y
MNCN	63784	y
MNCN	63839	y
MNCN	63773	y
MNCN	63663	y
MNCN	63760	n
MNCN	63789	y
MNCN	63791	y
MNCN	63785	-
MNCN	63774	y
MNCN	63777	y
MNCN	63866	-
MNCN	63809	y
MNCN	63775	y
MNCN	63694	y
MNCN	63763	y
MNCN	63798	y
MNCN	63778	y
MNCN	63779	y
MNCN	63790	y
MNCN	63762	y
MNCN	63847	y
MNCN	63845	y
NHMUK	R4981	y
NHMUK	R4982	y
NHMUK	R5254	y
NHMUK	R5255	y
NHMUK	R6694	y
NHMUK	R6797	y
Supplementary Data 1. List of specimens of adult frogs from the Libros biota with (y) and without (n) non-integumentary melanosomes.
Dash indicates the presence / absence of non-integumentary melanosomes could not be determined for that specimen, usually
because the torso is obscured by sediment.
